# Supplementary material for: The Effect of the 14:10-Hour Time-Restricted Feeding (TRF) Regimen on Selected Markers of Glucose Homeostasis in Diet-Induced Prediabetic Male Sprague Dawley Rats
Source: Nutrients. 2025 Jan 15;17(2):292. doi: 10.3390/nu17020292 (PMC11768421; doi:10.3390/nu17020292)
Supplement: Supplementary file 1 [file nutrients-17-00292-s001.zip]

Archive with 1 entries (1 files):
- nutrients-3360025-supplementary.pdf
